# Supplementary material for: Donkey and Hybrid Anaesthetic Mortality in an Observational, Prospective, Multicentre Cohort Study
Source: Animals (Basel). 2025 Jun 25;15(13):1880. doi: 10.3390/ani15131880 (PMC12248588; doi:10.3390/ani15131880)
Supplement: Supplementary file 1 [file animals-15-01880-s001.zip]

Archive with 3 entries (3 files):
- Supplementary Material S1 - instructions.pdf
- Supplementary Material S2 - 12-question checklist.pdf
- Supplementary Material S3 strobe-vet-checklist.pdf
